# Supplementary material for: Gene Delivery of Manf to Beta-Cells of the Pancreatic Islets Protects NOD Mice from Type 1 Diabetes Development
Source: Biomolecules. 2022 Oct 16;12(10):1493. doi: 10.3390/biom12101493 (PMC9599570; doi:10.3390/biom12101493)
Supplement: Supplementary file 1 [file biomolecules-12-01493-s001.zip]

Archive with 1 entries (1 files):
- biomolecules-1917505-supplementary.pdf
